# Supplementary material for: Millet Could Be both a Weed and Serve as a Virus Reservoir in Crop Fields
Source: Plants (Basel). 2020 Jul 28;9(8):954. doi: 10.3390/plants9080954 (PMC7463774; doi:10.3390/plants9080954)
Supplement: Supplementary file 1 [file plants-09-00954-s001.zip]

Archive with 2 entries (2 files):
- Pasztor_Galbacs et al_Plants_2020_S1_ve.docx
- Pasztor_Galbacs et al_Plants_2020_S2_ve.xlsx
