# Supplementary material for: Millet Could Be both a Weed and Serve as a Virus Reservoir in Crop Fields
Source: Plants (Basel). 2020 Jul 28;9(8):954. doi: 10.3390/plants9080954 (PMC7463774; doi:10.3390/plants9080954)
Supplement: Supplementary file 1 [file plants-09-00954-s001.zip › Pasztor_Galbacs et al_Plants_2020_S2_ve.xlsx]

## Sheet: STables
György, Pasztorx, Zsuzsanna, N. Galbacsx, Tamas, Kossuth, Emese, Demian, Erzsebet Nadasy, Andras, P. Takacs, Eva, Varallyay*
Millet could be both a weed and serve as a virus reservoir in crop fields
xThese authors participated equally in the work
*corresponding author: varallyay.eva@abc.naik.hu
List of Supplementary Tables:
Table S1
Summary of sampling of millets at two different locations
Table S2
Initial statistics of the small RNA HTS
Table S3
Bioinformatics analysis of the sequenced libraries
Table S4
Sequences of the primers used for virus detection in RT-PCR together with the PCR cycling parameter
Table S5
GenBank identifiers of the amplified and sequenced virus specific products

## Sheet: Table S1
Table S1
Summary of sampling of millets at two different locations
Library code		sample for RNA			symptoms
		leaf	root	billet
BA	1	4	2	2	dwarfism, striped
	2	4	2	2	dwarfism, striped
	3	3	2	2	smaller, slight stripes
	4	2	0	2	striped
	5	4	2	2	smaller, but hardly striped
	6	4	2	2	dwarfism, striped
	7	3	1	1	dwarfism, striped
	8	4	1	2	dwarfism, blight
	9	2	1	1	dwarfism, chlorotic spots
	10	4	2	0	dwarfism, seedless
US	11	4	2	2	no
	12	4	1	1	normal, low chlorosis
	13	3	1	1	normal a few streaks
	14	3	1	1	normal, merithallus is a little bit gluey
	15	3	1	1	normal a few streakiness
	16	4	1	1	normal growth, with several stripes
	17	2	0	1	normal, mild stripes
	18	3	1	1	normal, but small
	19	4	1	1	dwarfism, chlorosis
	20	3	0	1	dwarfism, striped

## Sheet: Table S2
Table S2
Initial statistics of the small RNA HTS (GEO accession number: GSE147185)
Library code	Sequenced reads	Trimmed reads all (containing redundants)	Non-redundant reads	Number of contigs
BA	19588856	19421631	16848600	3419
US	31714941	30836880	2357198	3984

## Sheet: Table S3
Table S3
Bioinformatics analysis of the sequenced libraries
Library code	type of analysis		WSMW	BYSMV	BGV	YOgMV	ONMV
BA	Virus hit	number of virus specific contigs	184	116	0	2	3
		number of non-redundant reads	40449	2592	46	1325	2362
		number of redundant reads	2992816	17749	78	37962	61352
		RPM*	152773	906.023	3.98162	1937.83	3131.8
		coverage of the viral genome (%)	86.5	66.1	14.3	25.9	36.6
US	Virus hit	number of contigs	213	16	82	3	4
		number of non-redundant reads	48910	1156	8321	1558	2999
		number of redundant reads	4313943	4908	85677	47648	94254
		RPM*	136001	154.729	2701.04	1502.14	2971.44
		coverage of the viral genome (%)	87.9	63.9	98	31.6	45.4
		* number of virus specific reads in 1 million sequenced reads
		grey colour show where the set treshold level of the parameters were reached

## Sheet: Table S4
Table S4
Sequences of the primers used for virus detection in RT-PCR
Virus	Primer Name	Primer Sequence (5'-3')	Position on the reference genome	Funcion of the amplified region	Genome used as a reference	Size of the amplified product	anneling temperature using Q5 DNA polymerase
WSMV	WSMV_8175F	actgcgtgtacgaatcgagtgag	8175-8197	CP	NC_001886	1078 bp	55◦C
	WSMV_9253R	tagtttctactgtgctcacgcaag	9253-9230
BYSMV	BYSMV_158F	atggcaaaagaagatcatggattg	158-181	CP	NC_028244	1286 bp	65◦C
	BYSMV_1444R	cctttaggagaagatctggtcagc	1444-1421
BVG	BVG_3508F	atgaatacgggaggtagaaatgg	3508-3530	CP	NC_029906.1	607 bp	50◦C
	BVG_4115R	gatgctccgtctacctatttcgg	4115-4093
Cycling parameters during RT-PCR reaction using NEB Q5 DNA polymerase:
	30 s	98◦C
40x	10 s	98◦C
	20 s	annelling temperature
	60 s	72◦C
	2min	72◦C

## Sheet: Table S5
Table S5
GenBank identifiers of the amplified and sequenced virus specific products
virus	strain	GenBank identifier	Genome used as a reference	Position on the reference genome	Function of the amplified part of the genome	identity to the reference at nucleotide level %	identity to the reference at amino acid level %
WSMV	WSMV_BA1	MT260879	NC_028244	8175-9253	coat protein	91% (980/1076 3 gaps)	98% (342/349 1 gap)
	WSMV_BA2	MT780552			coat protein	91% (979/1076 3 gaps)	98% (342/349 1 gap)
	WSMV_BA3	MT780553			coat protein	91% (980/1076 3 gaps)	97% (340/349 1 gap)
	WSMV_BA4	MT780554			coat protein	91% (980/1076 3 gaps)	98% (342/349 1 gap)
	WSMV_BA5 6x	MT780555			coat protein	91% (978/1076 3 gaps)	98% (342/349 1 gap)
	WSMV_BA6	MT780556			coat protein	91% (977/1076 3 gaps)	98% (342/349 1 gap)
	WSMV_BA7	MT780557			coat protein	91% (978/1076 3 gaps)	98% (342/349 1 gap)
	WSMV_BA8	MT780558			coat protein	90% (976/1076 3 gaps)	98% (342/349 1 gap)
	WSMV_US1	MT780559			coat protein	91% (982/1076 3 gaps)	98% (342/349 1 gap)
	WSMV_US2	MT780560			coat protein	91% (979/1076 3 gaps)	98% (342/349 1 gap)
	WSMV_US3	MT780561			coat protein	91% (979/1076 3 gaps)	98% (342/349 1 gap)
	WSMV_US4 x3	MT780562			coat protein	90% (976/1076 3 gaps)	98% (341/349 1 gap)
	WSMV_US5 x3	MT780563			coat protein	91% (977/1076 3 gaps)	98% (342/349 1 gap)
	WSMV_US6	MT780564			coat protein	90% (973/1076 3 gaps)	97% (339/349 1 gap)
	WSMV_US7	MT780565			coat protein	90% (975/1076 3 gaps)	97% (340/349 1 gap)
	WSMV_US8	MT780566			coat protein	91% (983/1076 3 gaps)	98% (342/349 1 gap)
	WSMV_US9	MT780567			coat protein	91% (980/1076 3 gaps)	98% (342/349 1 gap)
BYSMV	BYSMV_BA1	MT260881	NC_001886	158-1444	nucleocapsid protein	0.96	1
	BYSMV_BA2	MT260882			nucleocapsid protein	0.92	1
	BYSMV_BA3	MT260883			nucleocapsid protein	0.92	1
	BYSMV_US	MT260884			nucleocapsid protein	0.96	1
BVG	BVG_US	MT260885	NC_029906	3508-4115	P3, P4 protein	0.99	99
